# Supplementary material for: Sex differences in pain perception and modulation in the brain: effects of insular cortex stimulation on chronic pain relief
Source: Brain Commun. 2025 Sep 17;7(5):fcaf362. doi: 10.1093/braincomms/fcaf362 (PMC12492487; doi:10.1093/braincomms/fcaf362)
Supplement: fcaf362_Supplementary_Data [file fcaf362_supplementary_data.zip]

Archive with 7 entries (7 files):
- Supplymentary Table 1 for Figure 3.pdf
- Supplymentary Table 2 for Figure 3.pdf
- Supplymentary Table 3 for Figure 4.pdf
- Supplymentary Table 4 for Figure 5.pdf
- Supplymentary Table 5 for Figure 6.pdf
- Supplymentary Table 6 for Figure 7.pdf
- Supplementary Figure 1.tif
